# Supplementary material for: Comparing models of delivery for cancer genetics services among patients receiving primary care who meet criteria for genetic evaluation in two healthcare systems: BRIDGE randomized controlled trial
Source: BMC Health Serv Res. 2021 Jun 2;21:542. doi: 10.1186/s12913-021-06489-y (PMC8170651; doi:10.1186/s12913-021-06489-y)
Supplement: Supplementary file 1 — Additional file 1. [file 12913_2021_6489_MOESM1_ESM.zip]

Archive with 2 entries (2 files):
- 12913_2021_6489_MOESM1_ESM/Supplemental file Questionnaire 1 _ESM.pdf
- 12913_2021_6489_MOESM1_ESM/Supplemental File Questionnaire 2 _ESM.pdf
